# Supplementary material for: DNA-bridging by an archaeal histone variant via a unique tetramerisation interface
Source: Commun Biol. 2023 Sep 22;6:968. doi: 10.1038/s42003-023-05348-2 (PMC10516927; doi:10.1038/s42003-023-05348-2)
Supplement: Supplementary file 4 — Supplementary Data 1 [file 42003_2023_5348_MOESM4_ESM.xlsx]

## Sheet: Supplementary_file2
histone	ratio histone dimer to binding site	replicate	relative signal
A3	0	NA	1
A3	0.25	replicate 1	0.993634
A3	0.25	replicate 2	0.947068
A3	0.25	replicate 3	1.32594
A3	0.5	replicate 1	0.852049
A3	0.5	replicate 2	0.631678
A3	0.5	replicate 3	0.965577
A3	1	replicate 1	0.317315
A3	1	replicate 2	0.159876
A3	1	replicate 3	0.335252
A3	1.5	replicate 1	0.0172123
A3	1.5	replicate 2	0.0558074
A3	1.5	replicate 3	0.0830278
A3	2	replicate 1	0.0215965
A3	2	replicate 2	0.0476375
A3	2	replicate 3	0.0303899
MJ1647	0	NA	1
MJ1647	0.25	replicate 1	0.73953
MJ1647	0.25	replicate 2	0.927126
MJ1647	0.25	replicate 3	0.919237
MJ1647	0.5	replicate 1	0.425599
MJ1647	0.5	replicate 2	0.699601
MJ1647	0.5	replicate 3	0.68276
MJ1647	1	replicate 1	0.36244
MJ1647	1	replicate 2	0.562324
MJ1647	1	replicate 3	0.326493
MJ1647	1.5	replicate 1	0.153611
MJ1647	1.5	replicate 2	0.286694
MJ1647	1.5	replicate 3	0.168506
MJ1647	2	replicate 1	0.0842291
MJ1647	2	replicate 2	0.107799
MJ1647	2	replicate 3	0.0801189
dTM	0	NA	1
dTM	0.25	replicate 1	0.699975
dTM	0.25	replicate 2	0.87783
dTM	0.25	replicate 3	0.650316
dTM	0.5	replicate 1	0.415166
dTM	0.5	replicate 2	0.582203
dTM	0.5	replicate 3	0.498508
dTM	1	replicate 1	0.192385
dTM	1	replicate 2	0.144604
dTM	1	replicate 3	0.184779
dTM	1.5	replicate 1	0.0684531
dTM	1.5	replicate 2	0.0640418
dTM	1.5	replicate 3	0.102984
dTM	2	replicate 1	0.0286461
dTM	2	replicate 2	0.0103565
dTM	2	replicate 3	0.0468826
