# Supplementary material for: DNA-bridging by an archaeal histone variant via a unique tetramerisation interface
Source: Commun Biol. 2023 Sep 22;6:968. doi: 10.1038/s42003-023-05348-2 (PMC10516927; doi:10.1038/s42003-023-05348-2)
Supplement: Supplementary file 5 — Supplementary Data 2 [file 42003_2023_5348_MOESM5_ESM.xlsx]

## Sheet: Sheet1
experiment	histone	time	signal
20220224	A3	60	0.566036
20220224	A3	90	0.901645
20220224	A3	120	1.1555
20220224	buffer	30	0.0880799
20220224	buffer	60	0.566637
20220224	buffer	90	0.945716
20220224	buffer	120	1.00581
20220224	MJ1647	30	0.118652
20220224	MJ1647	60	0.513715
20220224	MJ1647	90	0.664146
20220224	MJ1647	120	0.960995
20220226	A3	30	0.104671
20220226	A3	60	0.470344
20220226	A3	120	0.86997
20220226	buffer	30	0.115385
20220226	buffer	60	0.513437
20220226	buffer	90	0.696527
20220226	buffer	120	0.862265
20220226	dTM	30	0.132279
20220226	dTM	60	0.663158
20220226	dTM	90	0.966229
20220226	dTM	120	1.02378
20220226	MJ1647	30	0.14538
20220226	MJ1647	60	0.706246
20220226	MJ1647	90	0.892033
20220226	MJ1647	120	1.07888
20220302	A3	30	0.361351
20220302	A3	60	0.698866
20220302	A3	90	0.895231
20220302	A3	120	0.957037
20220302	dTM	30	0.0736232
20220302	dTM	60	0.360864
20220302	dTM	90	0.564298
20220302	dTM	120	0.801751
20220302	MJ1647	30	0.0670717
20220302	MJ1647	60	0.308449
20220302	MJ1647	90	0.433868
20220302	MJ1647	120	0.561463
20220307	A3	30	0.0943761
20220307	A3	60	0.488576
20220307	A3	90	0.582212
20220307	A3	120	0.914999
20220307	MJ1647	30	0.123333
20220307	MJ1647	60	0.59349
20220307	MJ1647	90	0.538499
20220307	MJ1647	120	0.633041
20220312	A3	30	0.152773
20220312	A3	60	0.497816
20220312	A3	90	0.671836
20220312	A3	120	0.999279
20220312	buffer	30	0.141285
20220312	buffer	60	0.472287
20220312	buffer	90	0.850544
20220312	buffer	120	0.937863
20220312	dTM	30	0.29138
20220312	dTM	60	0.630783
20220312	dTM	90	0.747255
20220312	dTM	120	1.14834
20220407	buffer	30	0.218768
20220407	buffer	60	0.837521
20220407	buffer	90	0.966851
20220407	buffer	120	0.971928
20220407	MJ1647	30	0.1151
20220407	MJ1647	60	0.406741
20220407	MJ1647	90	0.6244
20220407	MJ1647	120	0.753491
reference point	A3	150	1
reference point	buffer	150	1
reference point	dTM	150	1
reference point	MJ1647	150	1
